# Supplementary material for: Honey Phenolic Compound Profiling and Authenticity Assessment Using HRMS Targeted and Untargeted Metabolomics
Source: Molecules. 2021 May 8;26(9):2769. doi: 10.3390/molecules26092769 (PMC8125859; doi:10.3390/molecules26092769)
Supplement: Supplementary file 1 [file molecules-26-02769-s001.zip]

Archive with 1 entries (1 files):
- molecules-1210012-supplementary.pdf
